# Supplementary material for: Biological and Health-Promoting Potential of Fruits from Three Cold-Hardy Actinidia Species
Source: Molecules. 2025 Jan 9;30(2):246. doi: 10.3390/molecules30020246 (PMC11767855; doi:10.3390/molecules30020246)
Supplement: Supplementary file 1 [file molecules-30-00246-s001.zip]

Archive with 1 entries (1 files):
- molecules-3384075-supplementary.pdf
